# Supplementary material for: Polymorphism of MHC class IIB in an acheilognathid species, Rhodeus sinensis shaped by historical selection and recombination
Source: BMC Genet. 2019 Sep 13;20:74. doi: 10.1186/s12863-019-0775-3 (PMC6743125; doi:10.1186/s12863-019-0775-3)
Supplement: Supplementary file 1 — Table S1. The information of 44 vertebrate species used as outgroup in the BI tree phylogenetic analyses. (XLSX 12 kb) [file 12863_2019_775_MOESM1_ESM.xlsx]

## Sheet: Sheet1
Accession	Name	Scientific name	Class	Order
AB033212	OrlaDAB	Oryzias latipes	Actinopterygii	Beloniformes
HQ380378	CycaDAB	Cyprinus carpio	Actinopterygii	Cypriniformes
JF742710	CycaDAB3	Cyprinus carpio	Actinopterygii	Cypriniformes
X95431	CycaDAB3	Cyprinus carpio	Actinopterygii	Cypriniformes
X95434	CycaDAB4	Cyprinus carpio	Actinopterygii	Cypriniformes
JX305295	CtidDAB	Ctenopharyngodon idella	Actinopterygii	Cypriniformes
JF792457	HyamDAB1	Hybognathus amarus	Actinopterygii	Cypriniformes
JF792461	HyamDAB3	Hybognathus amarus	Actinopterygii	Cypriniformes
JF792464	HyamDAB3	Hybognathus amarus	Actinopterygii	Cypriniformes
LC159062	HymoDAB	Hypophthalmichthys molitrix	Actinopterygii	Cypriniformes
LC159063	HymoDAB	Hypophthalmichthys molitrix	Actinopterygii	Cypriniformes
LC159064	HymoDAB	Hypophthalmichthys molitrix	Actinopterygii	Cypriniformes
AB745676	TataDAB3	Tanakia Tanago	Actinopterygii	Cypriniformes
KF193866	MeamDAB	Megalobrama amblycephala	Actinopterygii	Cypriniformes
BC114235	DareDAB	Danio rerio	Actinopterygii	Cypriniformes
BC124461	DareDAB	Danio rerio	Actinopterygii	Cypriniformes
BRU08870	BrreDAB4	Danio rerio	Actinopterygii	Cypriniformes
NM_001294205	CyseDAB	Danio rerio	Actinopterygii	Cypriniformes
NM_131476	BrreDAB	Danio rerio	Actinopterygii	Cypriniformes
ZEFMHDABAA	BrreDAB1	Danio rerio	Actinopterygii	Cypriniformes
ZEFMHDABAD	BrreDAB2	Danio rerio	Actinopterygii	Cypriniformes
ZEFMHDABAO	BrreDAB4	Danio rerio	Actinopterygii	Cypriniformes
AY103492	BrreDAB1	Danio rerio	Actinopterygii	Cypriniformes
EU852812	XimuDXB	Xiphophorus multilineatus	Actinopterygii	Cyprinodontiformes
EU852870	XimuDAB	Xiphophorus multilineatus	Actinopterygii	Cyprinodontiformes
EU852829	XipyDXB	Xiphophorus pygmaeus	Actinopterygii	Cyprinodontiformes
EU852837	XipyDAB	Xiphophorus pygmaeus	Actinopterygii	Cyprinodontiformes
DQ821110	DilaDAB	Dicentrarchus labrax	Actinopterygii	Perciformes
HM236158	MimiDAB	Miichthys miiuy	Actinopterygii	Perciformes
JN181163	OrniDAB	Oreochromis niloticus	Actinopterygii	Perciformes
JN181171	OrniDAB	Oreochromis niloticus	Actinopterygii	Perciformes
JF796053	EpcoDAB	Epinephelus coioides	Actinopterygii	Perciformes
AY848956	PamaDAB	Pagrus major	Actinopterygii	Perciformes
AY848955	PaolDAB	Paralichthys olivaceus	Actinopterygii	Pleuronectiformes
HQ634973	PaolDAB	Paralichthys olivaceus	Actinopterygii	Pleuronectiformes
GQ273943	KabiDAB	Kareius bicoloratus	Actinopterygii	Pleuronectiformes
FJ178645	CyseDAB2	Cynoglossus semilaevis	Actinopterygii	Pleuronectiformes
FJ178646	CyseDAB1	Cynoglossus semilaevis	Actinopterygii	Pleuronectiformes
GU186873	CyseDAB	Cynoglossus semilaevis	Actinopterygii	Pleuronectiformes
NM_131476	CyseDAB	Cynoglossus semilaevis	Actinopterygii	Pleuronectiformes
AJ439067	SasaDAB	Salmo salar	Actinopterygii	Salmoniformes
OMU20943	OnmyDAB	Oncorhynchus mykiss	Actinopterygii	Salmoniformes
FJ797955	LeloDAB	Leiocassis longirostris	Actinopterygii	Silruriformes
JQ236680	MoalDAB	Monopterus albus	Actinopterygii	Synbranchiformes
JN858029	HiabDAB	Hippocampus abdominalis	Actinopterygii	Syngnathiformes
GU130291	PospDAB	Polyodon spathula	Actinopterygii	Acipenseriformes
LC062945	BapaDAB	Balearica pavonina	Aves
LC062939	GrniDAB	Grus nigricollis	Aves
LC062920	GrpaDAB	Anthropoides paradiseus	Aves
KC282843	EgeuDAB3	Egretta eulophotes	Aves
KC282854	EgeuDAB1	Egretta eulophotes	Aves
KC282863	EgeuDAB2	Egretta eulophotes	Aves
KC282871	EgeuDAB4	Egretta eulophotes	Aves
LC062932	GrgrDAB	Grus grus	Aves
AB872442	NiniDAB	Nipponia nippon	Aves
LC062916	GrvirDAB	Anthropoides virgo	Aves
LC062950	FuatDAB	Fulica atra	Aves
LC062952	OttaDAB	Otis tarda	Aves
LC062941	BareDAB	Balearica regulorum	Aves
LC062948	PscrDAB	Psophia crepitans	Aves
LC062936	GrmoDAB	Grus monacha	Aves
LC062928	GrjaDAB	Grus japonicus	Aves
LC062905	GrcanDAB	Antigone canadensis	Aves
LC062912	GrusDAB	Grus antigone antigone	Aves
LC062901	GrleDAB	Grus leucogeranus	Aves
LC062924	GrcarDAB	Grus carunculatus	Aves
LC062908	GrvipDAB	Grus vipio	Aves
AY271265	TrvuDAB	Trichosurus vulpecula	Mammalia
AY856411	MaeuDAB	Notamacropus eugenii	Mammalia
