# Supplementary material for: Polymorphism of MHC class IIB in an acheilognathid species, Rhodeus sinensis shaped by historical selection and recombination
Source: BMC Genet. 2019 Sep 13;20:74. doi: 10.1186/s12863-019-0775-3 (PMC6743125; doi:10.1186/s12863-019-0775-3)
Supplement: Supplementary file 2 — Table S2. Summary of models that were used to discover the signature of selection across codons of Rhsi-DAB1 β1 domain. Data were from six models and comprise the logarithm of the likelihood (lnL), codons showing the signature of positive selection and number of parameters estimated in the model. (XLSX 10 kb) [file 12863_2019_775_MOESM2_ESM.xlsx]

## Sheet: Sheet1
Model	lnL	Codons showing the signature of positive selection	Parameter estimates
M0 (One-ratio)	-3314.17	None	ω = 1.48
M1a (Nearly neutral)	-3201.27	Not allowed	p0 = 0.81	ω0 = 0.07
			p1 = 0.18	ω1 = 1.00
M2a (Positive selection)	-3114.29	5, 7, 9, 25, 27, 28, 34, 35, 53, 58, 60, 64, 67, 71, 74, 75, 77, 83, 82	p0 = 0.57	ω0 = 0.11
			p1 = 0.37	ω1 = 1.00
			p2 = 0.04	ω2 = 5.34
M3 (Discrete)	-3107.94	Not analyzed	p0 = 0.83	ω0 = 0.34
			p1 = 0.15	ω1 = 2.59
			p2 = 0.01	ω2 = 8.95
M7 (ß distribution)	-3209.75	Not allowed	p = 0.07	q = 0.21
M8 (ß & Positive selection)	-3115.5	5, 7, 9, 25, 27, 28, 34, 35, 53, 57, 58, 60, 64, 67, 71, 72, 74, 75, 77, 82, 83, 85, 88	p0 = 0.95	q = 0.19
			(p1 = 0.04)	ω = 5.37
			p = 0.17
