# Supplementary material for: Polymorphism of MHC class IIB in an acheilognathid species, Rhodeus sinensis shaped by historical selection and recombination
Source: BMC Genet. 2019 Sep 13;20:74. doi: 10.1186/s12863-019-0775-3 (PMC6743125; doi:10.1186/s12863-019-0775-3)
Supplement: Supplementary file 5 — Table S5. The likelihood ratio tests (LRT) performed to verify the signature of positive selection in each nested codon-based model comparison for Rhsi-DAB3 β1 domain. (XLSX 9 kb) [file 12863_2019_775_MOESM5_ESM.xlsx]

## Sheet: Sheet1
Model	ln LRT	df	P-value
M7 vs M8	52.64	2	< 0.001
M1a vs M2a	52.56	2	< 0.001
M0 vs M3	109.68	4	< 0.001
