# Supplementary material for: Polymorphism of MHC class IIB in an acheilognathid species, Rhodeus sinensis shaped by historical selection and recombination
Source: BMC Genet. 2019 Sep 13;20:74. doi: 10.1186/s12863-019-0775-3 (PMC6743125; doi:10.1186/s12863-019-0775-3)
Supplement: Supplementary file 6 — Table S6. The likelihood ratio tests (LRT) performed to verify the signature of positive selection in each nested codon-based model comparison for Rhsi-DAB1 β1 domain. (XLSX 11 kb) [file 12863_2019_775_MOESM6_ESM.xlsx]

## Sheet: Sheet1
	Han	Hyeongsan	Mangyeong	Nakdong	Tamjin
DAB1*01:02		1
DAB1*01:04		1
DAB1*01:05		1
DAB1*01:06		1
DAB1*01:07		1
DAB1*01:08		1
DAB1*01:09		1
DAB1*01:10		1
DAB1*02:01				1
DAB1*02:03				1
DAB1*04:01			1
DAB1*05:01	7			1	5
DAB1*05:02					1
DAB1*05:04					1
DAB1*05:07	1
DAB1*05:08					1
DAB1*05:09					1
DAB1*05:10					1
DAB1*05:12	1
DAB1*05:13	1
DAB1*06:01				9	1
DAB1*06:02				1
DAB1*06:03				1
DAB1*06:04				1
DAB1*06:05				1
DAB1*07:01		2	2	4	4
DAB1*07:02					1
DAB1*07:03					1
DAB1*07:04				1
DAB1*07:05				1
DAB1*07:06		1
DAB1*08:01	4	9		2	1
DAB1*08:02			3		1
DAB1*09:01					1
DAB1*09:02					1
DAB1*09:03					1
DAB1*10:01		3	1
DAB1*10:02		1
DAB1*10:03		1
DAB1*11:01				6	2
DAB1*11:02			1
DAB1*13:01			1
DAB1*15:01					3
