# Supplementary material for: Polymorphism of MHC class IIB in an acheilognathid species, Rhodeus sinensis shaped by historical selection and recombination
Source: BMC Genet. 2019 Sep 13;20:74. doi: 10.1186/s12863-019-0775-3 (PMC6743125; doi:10.1186/s12863-019-0775-3)
Supplement: Supplementary file 7 — Table S7. The likelihood ratio tests (LRT) performed to verify the signature of positive selection in each nested codon-based model comparison for Rhsi-DAB3 β1 domain. (XLSX 11 kb) [file 12863_2019_775_MOESM7_ESM.xlsx]

## Sheet: Sheet1
	Han	Hyeongsan	Mangyeong	Nakdong	Tamjin
DAB3*01:01	2	2	3
DAB3*01:02					3
DAB3*01:03			1
DAB3*01:04			1
DAB3*01:05					1
DAB3*01:06					1
DAB3*01:07	1
DAB3*01:08		1
DAB3*01:09		1
DAB3*01:10		1
DAB3*01:11			1
DAB3*01:13			1
DAB3*01:14			1
DAB3*01:15			1
DAB3*01:16			1
DAB3*01:22			1
DAB3*02:02					1
DAB3*03:01			4		1
DAB3*03:02			1
DAB3*03:03			1
DAB3*03:04			1
DAB3*03:05			1
DAB3*03:06			1
DAB3*03:07			1
DAB3*04:01			1
DAB3*04:02			1
DAB3*04:03			1
DAB3*04:04			1
DAB3*05:01					1
DAB3*05:02			1
DAB3*05:03			1
DAB3*06:01		1
DAB3*06:02		1
DAB3*06:03		1
DAB3*07:01		1
